# Supplementary material for: Evolution of the Dietary Patterns across Nutrition Transition in the Sardinian Longevity Blue Zone and Association with Health Indicators in the Oldest Old
Source: Nutrients. 2021 Apr 28;13(5):1495. doi: 10.3390/nu13051495 (PMC8146058; doi:10.3390/nu13051495)
Supplement: Supplementary file 1 [file nutrients-13-01495-s001.zip]

Archive with 1 entries (1 files):
- nutrients-1167694-supplementary.pdf
